# Supplementary material for: Pre-Activation Dynamics of Category-Specific Attentional Templates in Visual Search
Source: Behav Sci (Basel). 2025 Nov 21;15(12):1606. doi: 10.3390/bs15121606 (PMC12729359; doi:10.3390/bs15121606)
Supplement: Supplementary file 1 [file behavsci-15-01606-s001.zip]

Archive with 1 entries (1 files):
- behavsci-3927309-supplementary.pptx
